# Supplementary material for: Identifying early metabolite markers of successful graft union formation in grapevine
Source: Hortic Res. 2022 Jan 19;9:uhab070. doi: 10.1093/hr/uhab070 (PMC8881376; doi:10.1093/hr/uhab070)
Supplement: Web_Material_uhab070 [file web_material_uhab070.zip]

Archive with 4 entries (4 files):
- supplementary figure 1.pdf
- supplementary figure 1 and 2.docx
- supplementary figure 2.pdf
- supplementary table 1-16.docx
